# Supplementary material for: Hexa-Histidine, a Peptide with Versatile Applications in the Study of Amyloid-β(1–42) Molecular Mechanisms of Action
Source: Molecules. 2023 Oct 17;28(20):7138. doi: 10.3390/molecules28207138 (PMC10609148; doi:10.3390/molecules28207138)
Supplement: Supplementary file 1 [file molecules-28-07138-s001.zip]

Archive with 13 entries (12 files):
- PDB files and SupplemTables/pbd of the 10 model structures yielded by the Server/
- PDB files and SupplemTables/pbd of the 10 model structures yielded by the Server/model_1.pdb
- PDB files and SupplemTables/pbd of the 10 model structures yielded by the Server/model_10.pdb
- PDB files and SupplemTables/pbd of the 10 model structures yielded by the Server/model_2.pdb
- PDB files and SupplemTables/pbd of the 10 model structures yielded by the Server/model_3.pdb
- PDB files and SupplemTables/pbd of the 10 model structures yielded by the Server/model_4.pdb
- PDB files and SupplemTables/pbd of the 10 model structures yielded by the Server/model_5.pdb
- PDB files and SupplemTables/pbd of the 10 model structures yielded by the Server/model_6.pdb
- PDB files and SupplemTables/pbd of the 10 model structures yielded by the Server/model_7.pdb
- PDB files and SupplemTables/pbd of the 10 model structures yielded by the Server/model_8.pdb
- PDB files and SupplemTables/pbd of the 10 model structures yielded by the Server/model_9.pdb
- PDB files and SupplemTables/Supplementary Tables.pdf
- Supplementary Tables.pdf
