# Supplementary material for: Hexa-Histidine, a Peptide with Versatile Applications in the Study of Amyloid-β(1–42) Molecular Mechanisms of Action
Source: Molecules. 2023 Oct 17;28(20):7138. doi: 10.3390/molecules28207138 (PMC10609148; doi:10.3390/molecules28207138)
Supplement: Supplementary file 1 [file molecules-28-07138-s001.zip › PDB files and SupplemTables/pbd of the 10 model structures yielded by the Server/model_6.pdb]

ATOM      1  N   ASP A   1     -18.493   4.557  22.977  1.00  0.00           N
ATOM      2  CA  ASP A   1     -17.779   4.595  21.686  1.00  0.00           C
ATOM      3  C   ASP A   1     -17.049   5.927  21.534  1.00  0.00           C
ATOM      4  O   ASP A   1     -17.666   6.978  21.679  1.00  0.00           O
ATOM      5  CB  ASP A   1     -18.738   4.399  20.499  1.00  0.00           C
ATOM      6  CG  ASP A   1     -19.302   2.986  20.392  1.00  0.00           C
ATOM      7  OD1 ASP A   1     -18.830   2.093  21.089  1.00  0.00           O
ATOM      8  OD2 ASP A   1     -20.201   2.781  19.390  1.00  0.00           O
ATOM      9  H1  ASP A   1     -17.830   4.666  23.731  1.00  0.00           H
ATOM     10  H2  ASP A   1     -19.152   5.323  23.014  1.00  0.00           H
ATOM     11  H3  ASP A   1     -18.976   3.675  23.080  1.00  0.00           H
ATOM     12  HA  ASP A   1     -17.042   3.790  21.685  1.00  0.00           H
ATOM     13  HB2 ASP A   1     -19.554   5.116  20.586  1.00  0.00           H
ATOM     14  HB3 ASP A   1     -18.193   4.603  19.577  1.00  0.00           H
ATOM     15  HD2 ASP A   1     -20.482   3.586  18.952  1.00  0.00           H
ATOM     16  N   ALA A   2     -15.750   5.876  21.228  1.00  0.00           N
ATOM     17  CA  ALA A   2     -14.939   7.059  20.973  1.00  0.00           C
ATOM     18  C   ALA A   2     -13.825   6.704  19.989  1.00  0.00           C
ATOM     19  O   ALA A   2     -13.882   7.091  18.827  1.00  0.00           O
ATOM     20  CB  ALA A   2     -14.398   7.624  22.293  1.00  0.00           C
ATOM     21  H   ALA A   2     -15.322   4.974  21.098  1.00  0.00           H
ATOM     22  HA  ALA A   2     -15.555   7.830  20.504  1.00  0.00           H
ATOM     23  HB1 ALA A   2     -15.230   7.958  22.914  1.00  0.00           H
ATOM     24  HB2 ALA A   2     -13.834   6.869  22.841  1.00  0.00           H
ATOM     25  HB3 ALA A   2     -13.752   8.479  22.087  1.00  0.00           H
ATOM     26  N   GLU A   3     -12.827   5.941  20.450  1.00  0.00           N
ATOM     27  CA  GLU A   3     -11.659   5.574  19.654  1.00  0.00           C
ATOM     28  C   GLU A   3     -11.221   4.123  19.876  1.00  0.00           C
ATOM     29  O   GLU A   3     -10.225   3.675  19.318  1.00  0.00           O
ATOM     30  CB  GLU A   3     -10.527   6.587  19.895  1.00  0.00           C
ATOM     31  CG  GLU A   3     -10.279   6.898  21.383  1.00  0.00           C
ATOM     32  CD  GLU A   3      -9.124   7.880  21.569  1.00  0.00           C
ATOM     33  OE1 GLU A   3      -8.146   7.798  20.834  1.00  0.00           O
ATOM     34  OE2 GLU A   3      -9.295   8.850  22.511  1.00  0.00           O
ATOM     35  H   GLU A   3     -12.840   5.661  21.418  1.00  0.00           H
ATOM     36  HA  GLU A   3     -11.930   5.598  18.602  1.00  0.00           H
ATOM     37  HB2 GLU A   3      -9.609   6.205  19.441  1.00  0.00           H
ATOM     38  HB3 GLU A   3     -10.784   7.519  19.389  1.00  0.00           H
ATOM     39  HG2 GLU A   3     -11.176   7.334  21.818  1.00  0.00           H
ATOM     40  HG3 GLU A   3     -10.026   5.981  21.918  1.00  0.00           H
ATOM     41  HE2 GLU A   3     -10.115   8.786  23.001  1.00  0.00           H
ATOM     42  N   PHE A   4     -11.999   3.375  20.657  1.00  0.00           N
ATOM     43  CA  PHE A   4     -11.743   1.968  20.932  1.00  0.00           C
ATOM     44  C   PHE A   4     -12.131   1.108  19.732  1.00  0.00           C
ATOM     45  O   PHE A   4     -11.503   0.092  19.449  1.00  0.00           O
ATOM     46  CB  PHE A   4     -12.483   1.558  22.212  1.00  0.00           C
ATOM     47  CG  PHE A   4     -12.105   2.413  23.409  1.00  0.00           C
ATOM     48  CD1 PHE A   4     -10.854   2.223  24.026  1.00  0.00           C
ATOM     49  CD2 PHE A   4     -12.938   3.469  23.831  1.00  0.00           C
ATOM     50  CE1 PHE A   4     -10.434   3.085  25.053  1.00  0.00           C
ATOM     51  CE2 PHE A   4     -12.510   4.339  24.851  1.00  0.00           C
ATOM     52  CZ  PHE A   4     -11.257   4.149  25.460  1.00  0.00           C
ATOM     53  H   PHE A   4     -12.813   3.804  21.055  1.00  0.00           H
ATOM     54  HA  PHE A   4     -10.678   1.835  21.090  1.00  0.00           H
ATOM     55  HB2 PHE A   4     -13.560   1.607  22.048  1.00  0.00           H
ATOM     56  HB3 PHE A   4     -12.235   0.518  22.434  1.00  0.00           H
ATOM     57  HD1 PHE A   4     -10.207   1.418  23.710  1.00  0.00           H
ATOM     58  HD2 PHE A   4     -13.915   3.609  23.394  1.00  0.00           H
ATOM     59  HE1 PHE A   4      -9.476   2.929  25.530  1.00  0.00           H
ATOM     60  HE2 PHE A   4     -13.150   5.144  25.183  1.00  0.00           H
ATOM     61  HZ  PHE A   4     -10.932   4.810  26.251  1.00  0.00           H
ATOM     62  N   ARG A   5     -13.177   1.538  19.027  1.00  0.00           N
ATOM     63  CA  ARG A   5     -13.685   0.870  17.839  1.00  0.00           C
ATOM     64  C   ARG A   5     -12.779   1.131  16.636  1.00  0.00           C
ATOM     65  O   ARG A   5     -12.306   0.195  15.994  1.00  0.00           O
ATOM     66  CB  ARG A   5     -15.117   1.339  17.543  1.00  0.00           C
ATOM     67  CG  ARG A   5     -16.163   0.663  18.439  1.00  0.00           C
ATOM     68  CD  ARG A   5     -16.283  -0.837  18.126  1.00  0.00           C
ATOM     69  NE  ARG A   5     -17.648  -1.332  18.353  1.00  0.00           N
ATOM     70  CZ  ARG A   5     -18.682  -1.123  17.523  1.00  0.00           C
ATOM     71  NH1 ARG A   5     -18.528  -0.375  16.425  1.00  0.00           N
ATOM     72  NH2 ARG A   5     -19.872  -1.666  17.798  1.00  0.00           N
ATOM     73  H   ARG A   5     -13.591   2.401  19.334  1.00  0.00           H
ATOM     74  HA  ARG A   5     -13.690  -0.203  18.019  1.00  0.00           H
ATOM     75  HB2 ARG A   5     -15.182   2.420  17.673  1.00  0.00           H
ATOM     76  HB3 ARG A   5     -15.362   1.114  16.504  1.00  0.00           H
ATOM     77  HG2 ARG A   5     -15.914   0.800  19.492  1.00  0.00           H
ATOM     78  HG3 ARG A   5     -17.120   1.153  18.255  1.00  0.00           H
ATOM     79  HD2 ARG A   5     -15.999  -1.052  17.095  1.00  0.00           H
ATOM     80  HD3 ARG A   5     -15.604  -1.394  18.774  1.00  0.00           H
ATOM     81  HE  ARG A   5     -17.795  -1.893  19.180  1.00  0.00           H
ATOM     82 HH11 ARG A   5     -17.629   0.043  16.238  1.00  0.00           H
ATOM     83 HH12 ARG A   5     -19.297  -0.210  15.793  1.00  0.00           H
ATOM     84 HH21 ARG A   5     -19.988  -2.229  18.628  1.00  0.00           H
ATOM     85 HH22 ARG A   5     -20.663  -1.514  17.191  1.00  0.00           H
ATOM     86  N   HIS A   6     -12.568   2.407  16.301  1.00  0.00           N
ATOM     87  CA  HIS A   6     -11.902   2.823  15.070  1.00  0.00           C
ATOM     88  C   HIS A   6     -10.382   2.666  15.169  1.00  0.00           C
ATOM     89  O   HIS A   6      -9.644   3.631  14.989  1.00  0.00           O
ATOM     90  CB  HIS A   6     -12.292   4.270  14.739  1.00  0.00           C
ATOM     91  CG  HIS A   6     -13.749   4.441  14.389  1.00  0.00           C
ATOM     92  ND1 HIS A   6     -14.260   4.531  13.108  1.00  0.00           N
ATOM     93  CD2 HIS A   6     -14.788   4.555  15.272  1.00  0.00           C
ATOM     94  CE1 HIS A   6     -15.591   4.694  13.211  1.00  0.00           C
ATOM     95  NE2 HIS A   6     -15.932   4.709  14.514  1.00  0.00           N
ATOM     96  H   HIS A   6     -12.961   3.126  16.886  1.00  0.00           H
ATOM     97  HA  HIS A   6     -12.245   2.193  14.248  1.00  0.00           H
ATOM     98  HB2 HIS A   6     -12.036   4.914  15.582  1.00  0.00           H
ATOM     99  HB3 HIS A   6     -11.704   4.595  13.879  1.00  0.00           H
ATOM    100  HD1 HIS A   6     -13.730   4.500  12.249  1.00  0.00           H
ATOM    101  HD2 HIS A   6     -14.728   4.548  16.350  1.00  0.00           H
ATOM    102  HE1 HIS A   6     -16.274   4.809  12.381  1.00  0.00           H
ATOM    103  HE2 HIS A   6     -16.868   4.832  14.874  1.00  0.00           H
ATOM    104  N   ASP A   7      -9.921   1.441  15.430  1.00  0.00           N
ATOM    105  CA  ASP A   7      -8.515   1.094  15.512  1.00  0.00           C
ATOM    106  C   ASP A   7      -8.074   0.412  14.222  1.00  0.00           C
ATOM    107  O   ASP A   7      -7.204   0.916  13.521  1.00  0.00           O
ATOM    108  CB  ASP A   7      -8.262   0.208  16.739  1.00  0.00           C
ATOM    109  CG  ASP A   7      -6.831  -0.322  16.737  1.00  0.00           C
ATOM    110  OD1 ASP A   7      -5.916   0.459  16.499  1.00  0.00           O
ATOM    111  OD2 ASP A   7      -6.698  -1.677  16.696  1.00  0.00           O
ATOM    112  H   ASP A   7     -10.605   0.706  15.550  1.00  0.00           H
ATOM    113  HA  ASP A   7      -7.929   2.005  15.616  1.00  0.00           H
ATOM    114  HB2 ASP A   7      -8.406   0.803  17.642  1.00  0.00           H
ATOM    115  HB3 ASP A   7      -8.971  -0.618  16.754  1.00  0.00           H
ATOM    116  HD2 ASP A   7      -7.476  -2.155  16.982  1.00  0.00           H
ATOM    117  N   SER A   8      -8.682  -0.725  13.882  1.00  0.00           N
ATOM    118  CA  SER A   8      -8.334  -1.479  12.686  1.00  0.00           C
ATOM    119  C   SER A   8      -8.387  -0.583  11.446  1.00  0.00           C
ATOM    120  O   SER A   8      -7.426  -0.509  10.688  1.00  0.00           O
ATOM    121  CB  SER A   8      -9.294  -2.663  12.568  1.00  0.00           C
ATOM    122  OG  SER A   8     -10.609  -2.211  12.845  1.00  0.00           O
ATOM    123  H   SER A   8      -9.478  -1.059  14.406  1.00  0.00           H
ATOM    124  HA  SER A   8      -7.317  -1.862  12.789  1.00  0.00           H
ATOM    125  HB2 SER A   8      -9.230  -3.096  11.567  1.00  0.00           H
ATOM    126  HB3 SER A   8      -9.014  -3.425  13.298  1.00  0.00           H
ATOM    127  HG  SER A   8     -11.218  -2.952  12.767  1.00  0.00           H
ATOM    128  N   GLY A   9      -9.500   0.129  11.260  1.00  0.00           N
ATOM    129  CA  GLY A   9      -9.682   1.039  10.133  1.00  0.00           C
ATOM    130  C   GLY A   9      -8.715   2.229  10.135  1.00  0.00           C
ATOM    131  O   GLY A   9      -8.589   2.897   9.112  1.00  0.00           O
ATOM    132  H   GLY A   9     -10.265  -0.035  11.901  1.00  0.00           H
ATOM    133  HA2 GLY A   9      -9.534   0.481   9.206  1.00  0.00           H
ATOM    134  HA3 GLY A   9     -10.700   1.422  10.121  1.00  0.00           H
ATOM    135  N   TYR A  10      -8.031   2.508  11.251  1.00  0.00           N
ATOM    136  CA  TYR A  10      -6.962   3.493  11.301  1.00  0.00           C
ATOM    137  C   TYR A  10      -5.652   2.812  10.894  1.00  0.00           C
ATOM    138  O   TYR A  10      -4.966   3.236   9.965  1.00  0.00           O
ATOM    139  CB  TYR A  10      -6.897   4.090  12.715  1.00  0.00           C
ATOM    140  CG  TYR A  10      -5.820   5.135  12.925  1.00  0.00           C
ATOM    141  CD1 TYR A  10      -5.920   6.386  12.290  1.00  0.00           C
ATOM    142  CD2 TYR A  10      -4.768   4.892  13.829  1.00  0.00           C
ATOM    143  CE1 TYR A  10      -5.006   7.408  12.598  1.00  0.00           C
ATOM    144  CE2 TYR A  10      -3.856   5.915  14.137  1.00  0.00           C
ATOM    145  CZ  TYR A  10      -4.013   7.189  13.568  1.00  0.00           C
ATOM    146  OH  TYR A  10      -3.152   8.190  13.909  1.00  0.00           O
ATOM    147  H   TYR A  10      -8.133   1.924  12.070  1.00  0.00           H
ATOM    148  HA  TYR A  10      -7.179   4.298  10.603  1.00  0.00           H
ATOM    149  HB2 TYR A  10      -7.861   4.542  12.950  1.00  0.00           H
ATOM    150  HB3 TYR A  10      -6.740   3.296  13.442  1.00  0.00           H
ATOM    151  HD1 TYR A  10      -6.711   6.572  11.578  1.00  0.00           H
ATOM    152  HD2 TYR A  10      -4.668   3.930  14.310  1.00  0.00           H
ATOM    153  HE1 TYR A  10      -5.073   8.354  12.082  1.00  0.00           H
ATOM    154  HE2 TYR A  10      -3.045   5.725  14.824  1.00  0.00           H
ATOM    155  HH  TYR A  10      -3.399   9.041  13.542  1.00  0.00           H
ATOM    156  N   GLU A  11      -5.328   1.723  11.593  1.00  0.00           N
ATOM    157  CA  GLU A  11      -4.104   0.961  11.432  1.00  0.00           C
ATOM    158  C   GLU A  11      -3.960   0.352  10.036  1.00  0.00           C
ATOM    159  O   GLU A  11      -2.830   0.161   9.593  1.00  0.00           O
ATOM    160  CB  GLU A  11      -4.051  -0.135  12.505  1.00  0.00           C
ATOM    161  CG  GLU A  11      -3.883   0.434  13.923  1.00  0.00           C
ATOM    162  CD  GLU A  11      -2.445   0.843  14.215  1.00  0.00           C
ATOM    163  OE1 GLU A  11      -1.687   0.036  14.741  1.00  0.00           O
ATOM    164  OE2 GLU A  11      -2.038   2.043  13.723  1.00  0.00           O
ATOM    165  H   GLU A  11      -5.965   1.424  12.319  1.00  0.00           H
ATOM    166  HA  GLU A  11      -3.270   1.644  11.575  1.00  0.00           H
ATOM    167  HB2 GLU A  11      -4.973  -0.716  12.457  1.00  0.00           H
ATOM    168  HB3 GLU A  11      -3.216  -0.806  12.295  1.00  0.00           H
ATOM    169  HG2 GLU A  11      -4.541   1.285  14.096  1.00  0.00           H
ATOM    170  HG3 GLU A  11      -4.146  -0.342  14.642  1.00  0.00           H
ATOM    171  HE2 GLU A  11      -1.100   2.142  13.896  1.00  0.00           H
ATOM    172  N   VAL A  12      -5.075   0.019   9.369  1.00  0.00           N
ATOM    173  CA  VAL A  12      -5.085  -0.666   8.081  1.00  0.00           C
ATOM    174  C   VAL A  12      -4.060  -0.066   7.143  1.00  0.00           C
ATOM    175  O   VAL A  12      -2.973  -0.601   6.991  1.00  0.00           O
ATOM    176  CB  VAL A  12      -6.496  -0.736   7.456  1.00  0.00           C
ATOM    177  CG1 VAL A  12      -7.260   0.587   7.320  1.00  0.00           C
ATOM    178  CG2 VAL A  12      -6.468  -1.438   6.090  1.00  0.00           C
ATOM    179  H   VAL A  12      -5.963   0.145   9.841  1.00  0.00           H
ATOM    180  HA  VAL A  12      -4.769  -1.689   8.263  1.00  0.00           H
ATOM    181  HB  VAL A  12      -7.079  -1.342   8.134  1.00  0.00           H
ATOM    182 HG11 VAL A  12      -8.328   0.384   7.361  1.00  0.00           H
ATOM    183 HG12 VAL A  12      -6.986   1.270   8.121  1.00  0.00           H
ATOM    184 HG13 VAL A  12      -7.074   1.056   6.358  1.00  0.00           H
ATOM    185 HG21 VAL A  12      -5.975  -0.817   5.340  1.00  0.00           H
ATOM    186 HG22 VAL A  12      -5.934  -2.385   6.166  1.00  0.00           H
ATOM    187 HG23 VAL A  12      -7.488  -1.630   5.757  1.00  0.00           H
ATOM    188  N   HIS A  13      -4.409   1.048   6.521  1.00  0.00           N
ATOM    189  CA  HIS A  13      -3.605   1.689   5.504  1.00  0.00           C
ATOM    190  C   HIS A  13      -2.238   2.057   6.050  1.00  0.00           C
ATOM    191  O   HIS A  13      -1.253   1.890   5.340  1.00  0.00           O
ATOM    192  CB  HIS A  13      -4.292   2.935   4.986  1.00  0.00           C
ATOM    193  CG  HIS A  13      -5.525   2.680   4.156  1.00  0.00           C
ATOM    194  ND1 HIS A  13      -6.837   2.899   4.539  1.00  0.00           N
ATOM    195  CD2 HIS A  13      -5.531   2.221   2.868  1.00  0.00           C
ATOM    196  CE1 HIS A  13      -7.627   2.547   3.507  1.00  0.00           C
ATOM    197  NE2 HIS A  13      -6.854   2.139   2.482  1.00  0.00           N
ATOM    198  H   HIS A  13      -5.308   1.411   6.762  1.00  0.00           H
ATOM    199  HA  HIS A  13      -3.466   1.009   4.668  1.00  0.00           H
ATOM    200  HB2 HIS A  13      -4.518   3.547   5.855  1.00  0.00           H
ATOM    201  HB3 HIS A  13      -3.548   3.420   4.357  1.00  0.00           H
ATOM    202  HD1 HIS A  13      -7.150   3.259   5.430  1.00  0.00           H
ATOM    203  HD2 HIS A  13      -4.669   1.983   2.263  1.00  0.00           H
ATOM    204  HE1 HIS A  13      -8.708   2.582   3.492  1.00  0.00           H
ATOM    205  HE2 HIS A  13      -7.188   1.832   1.579  1.00  0.00           H
ATOM    206  N   HIS A  14      -2.174   2.535   7.300  1.00  0.00           N
ATOM    207  CA  HIS A  14      -0.902   2.796   7.959  1.00  0.00           C
ATOM    208  C   HIS A  14       0.069   1.633   7.721  1.00  0.00           C
ATOM    209  O   HIS A  14       1.256   1.873   7.508  1.00  0.00           O
ATOM    210  CB  HIS A  14      -1.088   3.044   9.465  1.00  0.00           C
ATOM    211  CG  HIS A  14      -1.621   4.398   9.869  1.00  0.00           C
ATOM    212  ND1 HIS A  14      -1.437   4.970  11.114  1.00  0.00           N
ATOM    213  CD2 HIS A  14      -2.276   5.304   9.080  1.00  0.00           C
ATOM    214  CE1 HIS A  14      -1.945   6.212  11.074  1.00  0.00           C
ATOM    215  NE2 HIS A  14      -2.471   6.432   9.855  1.00  0.00           N
ATOM    216  H   HIS A  14      -3.023   2.647   7.836  1.00  0.00           H
ATOM    217  HA  HIS A  14      -0.468   3.683   7.499  1.00  0.00           H
ATOM    218  HB2 HIS A  14      -1.733   2.283   9.890  1.00  0.00           H
ATOM    219  HB3 HIS A  14      -0.110   2.943   9.937  1.00  0.00           H
ATOM    220  HD1 HIS A  14      -0.983   4.541  11.909  1.00  0.00           H
ATOM    221  HD2 HIS A  14      -2.557   5.187   8.044  1.00  0.00           H
ATOM    222  HE1 HIS A  14      -1.900   6.929  11.879  1.00  0.00           H
ATOM    223  HE2 HIS A  14      -2.907   7.291   9.550  1.00  0.00           H
ATOM    224  N   GLN A  15      -0.438   0.391   7.719  1.00  0.00           N
ATOM    225  CA  GLN A  15       0.342  -0.796   7.432  1.00  0.00           C
ATOM    226  C   GLN A  15       0.215  -1.296   5.994  1.00  0.00           C
ATOM    227  O   GLN A  15       1.246  -1.481   5.357  1.00  0.00           O
ATOM    228  CB  GLN A  15       0.038  -1.869   8.477  1.00  0.00           C
ATOM    229  CG  GLN A  15       1.093  -2.981   8.452  1.00  0.00           C
ATOM    230  CD  GLN A  15       0.699  -4.132   9.367  1.00  0.00           C
ATOM    231  OE1 GLN A  15       1.396  -4.445  10.325  1.00  0.00           O
ATOM    232  NE2 GLN A  15      -0.428  -4.774   9.075  1.00  0.00           N
ATOM    233  H   GLN A  15      -1.425   0.252   7.911  1.00  0.00           H
ATOM    234  HA  GLN A  15       1.376  -0.492   7.493  1.00  0.00           H
ATOM    235  HB2 GLN A  15       0.045  -1.417   9.471  1.00  0.00           H
ATOM    236  HB3 GLN A  15      -0.958  -2.270   8.287  1.00  0.00           H
ATOM    237  HG2 GLN A  15       1.215  -3.373   7.443  1.00  0.00           H
ATOM    238  HG3 GLN A  15       2.049  -2.571   8.783  1.00  0.00           H
ATOM    239 HE21 GLN A  15      -0.991  -4.489   8.288  1.00  0.00           H
ATOM    240 HE22 GLN A  15      -0.715  -5.536   9.670  1.00  0.00           H
ATOM    241  N   LYS A  16      -0.989  -1.520   5.455  1.00  0.00           N
ATOM    242  CA  LYS A  16      -1.248  -1.784   4.046  1.00  0.00           C
ATOM    243  C   LYS A  16      -0.330  -0.961   3.137  1.00  0.00           C
ATOM    244  O   LYS A  16       0.125  -1.479   2.123  1.00  0.00           O
ATOM    245  CB  LYS A  16      -2.758  -1.618   3.738  1.00  0.00           C
ATOM    246  CG  LYS A  16      -3.145  -0.697   2.567  1.00  0.00           C
ATOM    247  CD  LYS A  16      -2.933  -1.357   1.199  1.00  0.00           C
ATOM    248  CE  LYS A  16      -4.168  -2.153   0.765  1.00  0.00           C
ATOM    249  NZ  LYS A  16      -3.922  -2.865  -0.501  1.00  0.00           N
ATOM    250  H   LYS A  16      -1.809  -1.483   6.041  1.00  0.00           H
ATOM    251  HA  LYS A  16      -1.017  -2.833   3.873  1.00  0.00           H
ATOM    252  HB2 LYS A  16      -3.183  -2.606   3.561  1.00  0.00           H
ATOM    253  HB3 LYS A  16      -3.263  -1.227   4.616  1.00  0.00           H
ATOM    254  HG2 LYS A  16      -4.201  -0.441   2.667  1.00  0.00           H
ATOM    255  HG3 LYS A  16      -2.586   0.239   2.617  1.00  0.00           H
ATOM    256  HD2 LYS A  16      -2.732  -0.579   0.458  1.00  0.00           H
ATOM    257  HD3 LYS A  16      -2.080  -2.029   1.239  1.00  0.00           H
ATOM    258  HE2 LYS A  16      -4.430  -2.884   1.531  1.00  0.00           H
ATOM    259  HE3 LYS A  16      -5.009  -1.472   0.625  1.00  0.00           H
ATOM    260  HZ1 LYS A  16      -3.664  -2.206  -1.222  1.00  0.00           H
ATOM    261  HZ2 LYS A  16      -3.173  -3.531  -0.377  1.00  0.00           H
ATOM    262  HZ3 LYS A  16      -4.760  -3.355  -0.782  1.00  0.00           H
ATOM    263  N   LEU A  17      -0.024   0.293   3.486  1.00  0.00           N
ATOM    264  CA  LEU A  17       0.800   1.123   2.625  1.00  0.00           C
ATOM    265  C   LEU A  17       2.198   0.517   2.565  1.00  0.00           C
ATOM    266  O   LEU A  17       2.727   0.244   1.487  1.00  0.00           O
ATOM    267  CB  LEU A  17       0.796   2.584   3.108  1.00  0.00           C
ATOM    268  CG  LEU A  17      -0.465   3.341   2.648  1.00  0.00           C
ATOM    269  CD1 LEU A  17      -0.655   4.621   3.472  1.00  0.00           C
ATOM    270  CD2 LEU A  17      -0.376   3.739   1.166  1.00  0.00           C
ATOM    271  H   LEU A  17      -0.228   0.624   4.429  1.00  0.00           H
ATOM    272  HA  LEU A  17       0.390   1.075   1.624  1.00  0.00           H
ATOM    273  HB2 LEU A  17       0.866   2.595   4.197  1.00  0.00           H
ATOM    274  HB3 LEU A  17       1.671   3.100   2.716  1.00  0.00           H
ATOM    275  HG  LEU A  17      -1.342   2.708   2.790  1.00  0.00           H
ATOM    276 HD11 LEU A  17      -0.756   4.378   4.530  1.00  0.00           H
ATOM    277 HD12 LEU A  17       0.201   5.283   3.340  1.00  0.00           H
ATOM    278 HD13 LEU A  17      -1.558   5.138   3.146  1.00  0.00           H
ATOM    279 HD21 LEU A  17       0.480   4.396   1.006  1.00  0.00           H
ATOM    280 HD22 LEU A  17      -0.274   2.864   0.527  1.00  0.00           H
ATOM    281 HD23 LEU A  17      -1.284   4.270   0.875  1.00  0.00           H
ATOM    282  N   VAL A  18       2.757   0.245   3.742  1.00  0.00           N
ATOM    283  CA  VAL A  18       4.057  -0.380   3.870  1.00  0.00           C
ATOM    284  C   VAL A  18       4.039  -1.768   3.225  1.00  0.00           C
ATOM    285  O   VAL A  18       4.854  -2.060   2.357  1.00  0.00           O
ATOM    286  CB  VAL A  18       4.511  -0.402   5.337  1.00  0.00           C
ATOM    287  CG1 VAL A  18       5.792  -1.226   5.529  1.00  0.00           C
ATOM    288  CG2 VAL A  18       4.755   1.025   5.848  1.00  0.00           C
ATOM    289  H   VAL A  18       2.190   0.359   4.571  1.00  0.00           H
ATOM    290  HA  VAL A  18       4.739   0.256   3.329  1.00  0.00           H
ATOM    291  HB  VAL A  18       3.723  -0.851   5.931  1.00  0.00           H
ATOM    292 HG11 VAL A  18       5.604  -2.279   5.317  1.00  0.00           H
ATOM    293 HG12 VAL A  18       6.577  -0.860   4.867  1.00  0.00           H
ATOM    294 HG13 VAL A  18       6.130  -1.145   6.563  1.00  0.00           H
ATOM    295 HG21 VAL A  18       5.555   1.495   5.274  1.00  0.00           H
ATOM    296 HG22 VAL A  18       3.850   1.625   5.757  1.00  0.00           H
ATOM    297 HG23 VAL A  18       5.046   0.995   6.898  1.00  0.00           H
ATOM    298  N   PHE A  19       3.109  -2.622   3.650  1.00  0.00           N
ATOM    299  CA  PHE A  19       2.950  -3.993   3.182  1.00  0.00           C
ATOM    300  C   PHE A  19       2.859  -4.060   1.655  1.00  0.00           C
ATOM    301  O   PHE A  19       3.601  -4.803   1.016  1.00  0.00           O
ATOM    302  CB  PHE A  19       1.708  -4.600   3.845  1.00  0.00           C
ATOM    303  CG  PHE A  19       1.234  -5.899   3.225  1.00  0.00           C
ATOM    304  CD1 PHE A  19       1.938  -7.093   3.469  1.00  0.00           C
ATOM    305  CD2 PHE A  19       0.141  -5.901   2.337  1.00  0.00           C
ATOM    306  CE1 PHE A  19       1.536  -8.287   2.846  1.00  0.00           C
ATOM    307  CE2 PHE A  19      -0.257  -7.094   1.712  1.00  0.00           C
ATOM    308  CZ  PHE A  19       0.439  -8.288   1.968  1.00  0.00           C
ATOM    309  H   PHE A  19       2.468  -2.280   4.353  1.00  0.00           H
ATOM    310  HA  PHE A  19       3.820  -4.571   3.496  1.00  0.00           H
ATOM    311  HB2 PHE A  19       1.915  -4.766   4.903  1.00  0.00           H
ATOM    312  HB3 PHE A  19       0.899  -3.878   3.780  1.00  0.00           H
ATOM    313  HD1 PHE A  19       2.790  -7.097   4.134  1.00  0.00           H
ATOM    314  HD2 PHE A  19      -0.395  -4.987   2.124  1.00  0.00           H
ATOM    315  HE1 PHE A  19       2.070  -9.205   3.046  1.00  0.00           H
ATOM    316  HE2 PHE A  19      -1.102  -7.097   1.038  1.00  0.00           H
ATOM    317  HZ  PHE A  19       0.125  -9.208   1.495  1.00  0.00           H
ATOM    318  N   PHE A  20       1.946  -3.292   1.059  1.00  0.00           N
ATOM    319  CA  PHE A  20       1.748  -3.307  -0.379  1.00  0.00           C
ATOM    320  C   PHE A  20       3.014  -2.830  -1.074  1.00  0.00           C
ATOM    321  O   PHE A  20       3.489  -3.461  -2.016  1.00  0.00           O
ATOM    322  CB  PHE A  20       0.557  -2.431  -0.776  1.00  0.00           C
ATOM    323  CG  PHE A  20      -0.069  -2.813  -2.100  1.00  0.00           C
ATOM    324  CD1 PHE A  20      -0.914  -3.938  -2.169  1.00  0.00           C
ATOM    325  CD2 PHE A  20       0.182  -2.055  -3.258  1.00  0.00           C
ATOM    326  CE1 PHE A  20      -1.525  -4.288  -3.384  1.00  0.00           C
ATOM    327  CE2 PHE A  20      -0.429  -2.407  -4.474  1.00  0.00           C
ATOM    328  CZ  PHE A  20      -1.286  -3.520  -4.537  1.00  0.00           C
ATOM    329  H   PHE A  20       1.371  -2.675   1.615  1.00  0.00           H
ATOM    330  HA  PHE A  20       1.542  -4.338  -0.659  1.00  0.00           H
ATOM    331  HB2 PHE A  20      -0.219  -2.545  -0.029  1.00  0.00           H
ATOM    332  HB3 PHE A  20       0.866  -1.383  -0.788  1.00  0.00           H
ATOM    333  HD1 PHE A  20      -1.087  -4.544  -1.291  1.00  0.00           H
ATOM    334  HD2 PHE A  20       0.844  -1.201  -3.222  1.00  0.00           H
ATOM    335  HE1 PHE A  20      -2.171  -5.153  -3.436  1.00  0.00           H
ATOM    336  HE2 PHE A  20      -0.240  -1.822  -5.363  1.00  0.00           H
ATOM    337  HZ  PHE A  20      -1.755  -3.790  -5.472  1.00  0.00           H
ATOM    338  N   ALA A  21       3.575  -1.717  -0.592  1.00  0.00           N
ATOM    339  CA  ALA A  21       4.801  -1.192  -1.160  1.00  0.00           C
ATOM    340  C   ALA A  21       5.929  -2.214  -1.064  1.00  0.00           C
ATOM    341  O   ALA A  21       6.729  -2.318  -1.983  1.00  0.00           O
ATOM    342  CB  ALA A  21       5.209   0.085  -0.424  1.00  0.00           C
ATOM    343  H   ALA A  21       3.165  -1.228   0.200  1.00  0.00           H
ATOM    344  HA  ALA A  21       4.592  -1.001  -2.221  1.00  0.00           H
ATOM    345  HB1 ALA A  21       4.424   0.833  -0.509  1.00  0.00           H
ATOM    346  HB2 ALA A  21       5.385  -0.138   0.630  1.00  0.00           H
ATOM    347  HB3 ALA A  21       6.133   0.470  -0.855  1.00  0.00           H
ATOM    348  N   GLU A  22       5.999  -2.972   0.032  1.00  0.00           N
ATOM    349  CA  GLU A  22       6.920  -4.085   0.187  1.00  0.00           C
ATOM    350  C   GLU A  22       6.676  -5.118  -0.899  1.00  0.00           C
ATOM    351  O   GLU A  22       7.594  -5.523  -1.605  1.00  0.00           O
ATOM    352  CB  GLU A  22       6.736  -4.719   1.580  1.00  0.00           C
ATOM    353  CG  GLU A  22       7.876  -4.423   2.555  1.00  0.00           C
ATOM    354  CD  GLU A  22       9.104  -5.281   2.287  1.00  0.00           C
ATOM    355  OE1 GLU A  22       8.980  -6.501   2.261  1.00  0.00           O
ATOM    356  OE2 GLU A  22      10.300  -4.652   2.407  1.00  0.00           O
ATOM    357  H   GLU A  22       5.344  -2.792   0.781  1.00  0.00           H
ATOM    358  HA  GLU A  22       7.925  -3.717   0.023  1.00  0.00           H
ATOM    359  HB2 GLU A  22       5.820  -4.357   2.039  1.00  0.00           H
ATOM    360  HB3 GLU A  22       6.628  -5.800   1.487  1.00  0.00           H
ATOM    361  HG2 GLU A  22       8.137  -3.364   2.530  1.00  0.00           H
ATOM    362  HG3 GLU A  22       7.519  -4.683   3.550  1.00  0.00           H
ATOM    363  HE2 GLU A  22      11.004  -5.300   2.333  1.00  0.00           H
ATOM    364  N   ASP A  23       5.424  -5.549  -1.007  1.00  0.00           N
ATOM    365  CA  ASP A  23       5.016  -6.579  -1.946  1.00  0.00           C
ATOM    366  C   ASP A  23       5.446  -6.206  -3.363  1.00  0.00           C
ATOM    367  O   ASP A  23       6.046  -7.014  -4.065  1.00  0.00           O
ATOM    368  CB  ASP A  23       3.500  -6.791  -1.857  1.00  0.00           C
ATOM    369  CG  ASP A  23       3.074  -8.008  -2.662  1.00  0.00           C
ATOM    370  OD1 ASP A  23       2.842  -7.877  -3.859  1.00  0.00           O
ATOM    371  OD2 ASP A  23       2.830  -9.142  -1.948  1.00  0.00           O
ATOM    372  H   ASP A  23       4.752  -5.132  -0.373  1.00  0.00           H
ATOM    373  HA  ASP A  23       5.546  -7.492  -1.669  1.00  0.00           H
ATOM    374  HB2 ASP A  23       3.193  -6.899  -0.817  1.00  0.00           H
ATOM    375  HB3 ASP A  23       2.984  -5.927  -2.274  1.00  0.00           H
ATOM    376  HD2 ASP A  23       3.031  -9.055  -1.015  1.00  0.00           H
ATOM    377  N   VAL A  24       5.159  -4.968  -3.762  1.00  0.00           N
ATOM    378  CA  VAL A  24       5.574  -4.430  -5.047  1.00  0.00           C
ATOM    379  C   VAL A  24       7.094  -4.290  -5.119  1.00  0.00           C
ATOM    380  O   VAL A  24       7.730  -4.705  -6.087  1.00  0.00           O
ATOM    381  CB  VAL A  24       4.844  -3.099  -5.300  1.00  0.00           C
ATOM    382  CG1 VAL A  24       5.397  -2.397  -6.545  1.00  0.00           C
ATOM    383  CG2 VAL A  24       3.336  -3.338  -5.468  1.00  0.00           C
ATOM    384  H   VAL A  24       4.642  -4.365  -3.129  1.00  0.00           H
ATOM    385  HA  VAL A  24       5.300  -5.133  -5.818  1.00  0.00           H
ATOM    386  HB  VAL A  24       4.995  -2.441  -4.445  1.00  0.00           H
ATOM    387 HG11 VAL A  24       6.388  -1.990  -6.342  1.00  0.00           H
ATOM    388 HG12 VAL A  24       5.473  -3.115  -7.359  1.00  0.00           H
ATOM    389 HG13 VAL A  24       4.742  -1.577  -6.838  1.00  0.00           H
ATOM    390 HG21 VAL A  24       3.152  -4.004  -6.310  1.00  0.00           H
ATOM    391 HG22 VAL A  24       2.913  -3.786  -4.570  1.00  0.00           H
ATOM    392 HG23 VAL A  24       2.829  -2.390  -5.648  1.00  0.00           H
ATOM    393  N   GLY A  25       7.667  -3.672  -4.093  1.00  0.00           N
ATOM    394  CA  GLY A  25       9.062  -3.277  -4.031  1.00  0.00           C
ATOM    395  C   GLY A  25       9.941  -4.497  -4.241  1.00  0.00           C
ATOM    396  O   GLY A  25      10.753  -4.540  -5.164  1.00  0.00           O
ATOM    397  H   GLY A  25       7.079  -3.466  -3.296  1.00  0.00           H
ATOM    398  HA2 GLY A  25       9.265  -2.532  -4.801  1.00  0.00           H
ATOM    399  HA3 GLY A  25       9.272  -2.844  -3.052  1.00  0.00           H
ATOM    400  N   SER A  26       9.713  -5.536  -3.439  1.00  0.00           N
ATOM    401  CA  SER A  26      10.423  -6.794  -3.545  1.00  0.00           C
ATOM    402  C   SER A  26       9.845  -7.688  -4.643  1.00  0.00           C
ATOM    403  O   SER A  26       9.930  -8.910  -4.546  1.00  0.00           O
ATOM    404  CB  SER A  26      10.410  -7.484  -2.178  1.00  0.00           C
ATOM    405  OG  SER A  26      10.872  -6.591  -1.179  1.00  0.00           O
ATOM    406  H   SER A  26       8.980  -5.481  -2.738  1.00  0.00           H
ATOM    407  HA  SER A  26      11.446  -6.574  -3.835  1.00  0.00           H
ATOM    408  HB2 SER A  26       9.390  -7.793  -1.938  1.00  0.00           H
ATOM    409  HB3 SER A  26      11.045  -8.371  -2.212  1.00  0.00           H
ATOM    410  HG  SER A  26      11.706  -6.209  -1.464  1.00  0.00           H
ATOM    411  N   ASN A  27       9.286  -7.087  -5.696  1.00  0.00           N
ATOM    412  CA  ASN A  27       8.762  -7.790  -6.853  1.00  0.00           C
ATOM    413  C   ASN A  27       8.736  -6.864  -8.074  1.00  0.00           C
ATOM    414  O   ASN A  27       7.900  -6.999  -8.968  1.00  0.00           O
ATOM    415  CB  ASN A  27       7.380  -8.361  -6.513  1.00  0.00           C
ATOM    416  CG  ASN A  27       6.942  -9.450  -7.481  1.00  0.00           C
ATOM    417  OD1 ASN A  27       7.749 -10.014  -8.213  1.00  0.00           O
ATOM    418  ND2 ASN A  27       5.652  -9.774  -7.480  1.00  0.00           N
ATOM    419  H   ASN A  27       9.205  -6.080  -5.695  1.00  0.00           H
ATOM    420  HA  ASN A  27       9.453  -8.596  -7.084  1.00  0.00           H
ATOM    421  HB2 ASN A  27       7.403  -8.812  -5.520  1.00  0.00           H
ATOM    422  HB3 ASN A  27       6.651  -7.552  -6.511  1.00  0.00           H
ATOM    423 HD21 ASN A  27       5.015  -9.309  -6.851  1.00  0.00           H
ATOM    424 HD22 ASN A  27       5.337 -10.506  -8.097  1.00  0.00           H
ATOM    425  N   LYS A  28       9.702  -5.941  -8.144  1.00  0.00           N
ATOM    426  CA  LYS A  28       9.855  -5.015  -9.254  1.00  0.00           C
ATOM    427  C   LYS A  28      10.034  -5.788 -10.549  1.00  0.00           C
ATOM    428  O   LYS A  28       9.467  -5.425 -11.570  1.00  0.00           O
ATOM    429  CB  LYS A  28      11.029  -4.044  -9.053  1.00  0.00           C
ATOM    430  CG  LYS A  28      10.597  -2.732  -8.383  1.00  0.00           C
ATOM    431  CD  LYS A  28      11.669  -1.642  -8.571  1.00  0.00           C
ATOM    432  CE  LYS A  28      11.037  -0.337  -9.076  1.00  0.00           C
ATOM    433  NZ  LYS A  28      12.058   0.673  -9.405  1.00  0.00           N
ATOM    434  H   LYS A  28      10.368  -5.904  -7.399  1.00  0.00           H
ATOM    435  HA  LYS A  28       8.930  -4.463  -9.335  1.00  0.00           H
ATOM    436  HB2 LYS A  28      11.836  -4.515  -8.491  1.00  0.00           H
ATOM    437  HB3 LYS A  28      11.406  -3.795 -10.047  1.00  0.00           H
ATOM    438  HG2 LYS A  28       9.664  -2.398  -8.839  1.00  0.00           H
ATOM    439  HG3 LYS A  28      10.410  -2.906  -7.321  1.00  0.00           H
ATOM    440  HD2 LYS A  28      12.180  -1.467  -7.623  1.00  0.00           H
ATOM    441  HD3 LYS A  28      12.413  -1.964  -9.301  1.00  0.00           H
ATOM    442  HE2 LYS A  28      10.465  -0.536  -9.984  1.00  0.00           H
ATOM    443  HE3 LYS A  28      10.366   0.067  -8.317  1.00  0.00           H
ATOM    444  HZ1 LYS A  28      12.606   0.890  -8.585  1.00  0.00           H
ATOM    445  HZ2 LYS A  28      12.665   0.319 -10.131  1.00  0.00           H
ATOM    446  HZ3 LYS A  28      11.604   1.513  -9.737  1.00  0.00           H
ATOM    447  N   GLY A  29      10.790  -6.881 -10.480  1.00  0.00           N
ATOM    448  CA  GLY A  29      10.958  -7.825 -11.574  1.00  0.00           C
ATOM    449  C   GLY A  29       9.625  -8.200 -12.230  1.00  0.00           C
ATOM    450  O   GLY A  29       9.589  -8.458 -13.430  1.00  0.00           O
ATOM    451  H   GLY A  29      11.206  -7.076  -9.585  1.00  0.00           H
ATOM    452  HA2 GLY A  29      11.617  -7.387 -12.323  1.00  0.00           H
ATOM    453  HA3 GLY A  29      11.423  -8.732 -11.188  1.00  0.00           H
ATOM    454  N   ALA A  30       8.536  -8.220 -11.451  1.00  0.00           N
ATOM    455  CA  ALA A  30       7.200  -8.500 -11.952  1.00  0.00           C
ATOM    456  C   ALA A  30       6.466  -7.198 -12.276  1.00  0.00           C
ATOM    457  O   ALA A  30       5.980  -7.012 -13.392  1.00  0.00           O
ATOM    458  CB  ALA A  30       6.432  -9.342 -10.935  1.00  0.00           C
ATOM    459  H   ALA A  30       8.613  -7.912 -10.488  1.00  0.00           H
ATOM    460  HA  ALA A  30       7.281  -9.091 -12.859  1.00  0.00           H
ATOM    461  HB1 ALA A  30       6.987 -10.256 -10.720  1.00  0.00           H
ATOM    462  HB2 ALA A  30       6.298  -8.777 -10.016  1.00  0.00           H
ATOM    463  HB3 ALA A  30       5.453  -9.604 -11.334  1.00  0.00           H
ATOM    464  N   ILE A  31       6.384  -6.280 -11.304  1.00  0.00           N
ATOM    465  CA  ILE A  31       5.631  -5.035 -11.458  1.00  0.00           C
ATOM    466  C   ILE A  31       6.218  -4.116 -12.544  1.00  0.00           C
ATOM    467  O   ILE A  31       5.575  -3.164 -12.990  1.00  0.00           O
ATOM    468  CB  ILE A  31       5.351  -4.379 -10.087  1.00  0.00           C
ATOM    469  CG1 ILE A  31       4.197  -5.098  -9.356  1.00  0.00           C
ATOM    470  CG2 ILE A  31       4.918  -2.916 -10.246  1.00  0.00           C
ATOM    471  CD1 ILE A  31       4.550  -6.479  -8.803  1.00  0.00           C
ATOM    472  H   ILE A  31       6.815  -6.479 -10.407  1.00  0.00           H
ATOM    473  HA  ILE A  31       4.681  -5.332 -11.875  1.00  0.00           H
ATOM    474  HB  ILE A  31       6.251  -4.398  -9.471  1.00  0.00           H
ATOM    475 HG12 ILE A  31       3.897  -4.493  -8.504  1.00  0.00           H
ATOM    476 HG13 ILE A  31       3.333  -5.188 -10.015  1.00  0.00           H
ATOM    477 HG21 ILE A  31       5.754  -2.305 -10.586  1.00  0.00           H
ATOM    478 HG22 ILE A  31       4.105  -2.874 -10.967  1.00  0.00           H
ATOM    479 HG23 ILE A  31       4.561  -2.499  -9.307  1.00  0.00           H
ATOM    480 HD11 ILE A  31       4.663  -7.197  -9.611  1.00  0.00           H
ATOM    481 HD12 ILE A  31       5.468  -6.418  -8.221  1.00  0.00           H
ATOM    482 HD13 ILE A  31       3.745  -6.821  -8.153  1.00  0.00           H
ATOM    483  N   ILE A  32       7.410  -4.458 -13.024  1.00  0.00           N
ATOM    484  CA  ILE A  32       8.081  -3.937 -14.206  1.00  0.00           C
ATOM    485  C   ILE A  32       7.100  -3.523 -15.307  1.00  0.00           C
ATOM    486  O   ILE A  32       7.286  -2.474 -15.912  1.00  0.00           O
ATOM    487  CB  ILE A  32       9.163  -4.936 -14.686  1.00  0.00           C
ATOM    488  CG1 ILE A  32      10.542  -4.293 -14.462  1.00  0.00           C
ATOM    489  CG2 ILE A  32       9.002  -5.407 -16.142  1.00  0.00           C
ATOM    490  CD1 ILE A  32      11.716  -5.181 -14.884  1.00  0.00           C
ATOM    491  H   ILE A  32       7.908  -5.145 -12.474  1.00  0.00           H
ATOM    492  HA  ILE A  32       8.585  -3.034 -13.875  1.00  0.00           H
ATOM    493  HB  ILE A  32       9.110  -5.828 -14.063  1.00  0.00           H
ATOM    494 HG12 ILE A  32      10.595  -3.355 -15.013  1.00  0.00           H
ATOM    495 HG13 ILE A  32      10.647  -4.078 -13.398  1.00  0.00           H
ATOM    496 HG21 ILE A  32       8.028  -5.875 -16.285  1.00  0.00           H
ATOM    497 HG22 ILE A  32       9.115  -4.570 -16.832  1.00  0.00           H
ATOM    498 HG23 ILE A  32       9.751  -6.162 -16.377  1.00  0.00           H
ATOM    499 HD11 ILE A  32      11.600  -6.180 -14.465  1.00  0.00           H
ATOM    500 HD12 ILE A  32      11.774  -5.244 -15.971  1.00  0.00           H
ATOM    501 HD13 ILE A  32      12.645  -4.744 -14.516  1.00  0.00           H
ATOM    502  N   GLY A  33       6.048  -4.311 -15.556  1.00  0.00           N
ATOM    503  CA  GLY A  33       5.001  -3.945 -16.503  1.00  0.00           C
ATOM    504  C   GLY A  33       4.509  -2.508 -16.291  1.00  0.00           C
ATOM    505  O   GLY A  33       4.512  -1.697 -17.216  1.00  0.00           O
ATOM    506  H   GLY A  33       5.950  -5.167 -15.023  1.00  0.00           H
ATOM    507  HA2 GLY A  33       5.387  -4.049 -17.518  1.00  0.00           H
ATOM    508  HA3 GLY A  33       4.159  -4.626 -16.377  1.00  0.00           H
ATOM    509  N   LEU A  34       4.104  -2.173 -15.064  1.00  0.00           N
ATOM    510  CA  LEU A  34       3.613  -0.871 -14.697  1.00  0.00           C
ATOM    511  C   LEU A  34       4.734   0.139 -14.768  1.00  0.00           C
ATOM    512  O   LEU A  34       4.540   1.250 -15.247  1.00  0.00           O
ATOM    513  CB  LEU A  34       2.907  -0.967 -13.332  1.00  0.00           C
ATOM    514  CG  LEU A  34       3.481  -0.201 -12.121  1.00  0.00           C
ATOM    515  CD1 LEU A  34       3.563   1.329 -12.269  1.00  0.00           C
ATOM    516  CD2 LEU A  34       2.573  -0.464 -10.910  1.00  0.00           C
ATOM    517  H   LEU A  34       4.260  -2.775 -14.273  1.00  0.00           H
ATOM    518  HA  LEU A  34       2.902  -0.592 -15.458  1.00  0.00           H
ATOM    519  HB2 LEU A  34       1.885  -0.674 -13.509  1.00  0.00           H
ATOM    520  HB3 LEU A  34       2.856  -2.016 -13.037  1.00  0.00           H
ATOM    521  HG  LEU A  34       4.473  -0.605 -11.916  1.00  0.00           H
ATOM    522 HD11 LEU A  34       2.722   1.699 -12.856  1.00  0.00           H
ATOM    523 HD12 LEU A  34       3.536   1.800 -11.285  1.00  0.00           H
ATOM    524 HD13 LEU A  34       4.498   1.640 -12.728  1.00  0.00           H
ATOM    525 HD21 LEU A  34       1.631   0.071 -11.033  1.00  0.00           H
ATOM    526 HD22 LEU A  34       2.352  -1.524 -10.803  1.00  0.00           H
ATOM    527 HD23 LEU A  34       3.063  -0.115 -10.000  1.00  0.00           H
ATOM    528  N   MET A  35       5.912  -0.262 -14.307  1.00  0.00           N
ATOM    529  CA  MET A  35       7.083   0.596 -14.307  1.00  0.00           C
ATOM    530  C   MET A  35       7.327   1.111 -15.730  1.00  0.00           C
ATOM    531  O   MET A  35       7.407   2.315 -15.961  1.00  0.00           O
ATOM    532  CB  MET A  35       8.287  -0.161 -13.724  1.00  0.00           C
ATOM    533  CG  MET A  35       9.223   0.790 -12.973  1.00  0.00           C
ATOM    534  SD  MET A  35       8.557   1.382 -11.381  1.00  0.00           S
ATOM    535  CE  MET A  35       8.687   3.171 -11.636  1.00  0.00           C
ATOM    536  H   MET A  35       5.957  -1.218 -13.986  1.00  0.00           H
ATOM    537  HA  MET A  35       6.850   1.449 -13.670  1.00  0.00           H
ATOM    538  HB2 MET A  35       7.945  -0.910 -13.009  1.00  0.00           H
ATOM    539  HB3 MET A  35       8.839  -0.662 -14.521  1.00  0.00           H
ATOM    540  HG2 MET A  35      10.145   0.255 -12.749  1.00  0.00           H
ATOM    541  HG3 MET A  35       9.464   1.636 -13.614  1.00  0.00           H
ATOM    542  HE1 MET A  35       9.729   3.446 -11.790  1.00  0.00           H
ATOM    543  HE2 MET A  35       8.093   3.460 -12.503  1.00  0.00           H
ATOM    544  HE3 MET A  35       8.303   3.675 -10.750  1.00  0.00           H
ATOM    545  N   VAL A  36       7.364   0.196 -16.698  1.00  0.00           N
ATOM    546  CA  VAL A  36       7.510   0.528 -18.108  1.00  0.00           C
ATOM    547  C   VAL A  36       6.291   1.332 -18.576  1.00  0.00           C
ATOM    548  O   VAL A  36       6.427   2.363 -19.240  1.00  0.00           O
ATOM    549  CB  VAL A  36       7.749  -0.745 -18.929  1.00  0.00           C
ATOM    550  CG1 VAL A  36       7.783  -0.459 -20.437  1.00  0.00           C
ATOM    551  CG2 VAL A  36       9.076  -1.412 -18.536  1.00  0.00           C
ATOM    552  H   VAL A  36       7.199  -0.771 -16.438  1.00  0.00           H
ATOM    553  HA  VAL A  36       8.401   1.126 -18.228  1.00  0.00           H
ATOM    554  HB  VAL A  36       6.933  -1.423 -18.716  1.00  0.00           H
ATOM    555 HG11 VAL A  36       6.818  -0.088 -20.781  1.00  0.00           H
ATOM    556 HG12 VAL A  36       8.553   0.281 -20.660  1.00  0.00           H
ATOM    557 HG13 VAL A  36       8.007  -1.378 -20.978  1.00  0.00           H
ATOM    558 HG21 VAL A  36       9.911  -0.756 -18.784  1.00  0.00           H
ATOM    559 HG22 VAL A  36       9.108  -1.628 -17.470  1.00  0.00           H
ATOM    560 HG23 VAL A  36       9.189  -2.350 -19.080  1.00  0.00           H
ATOM    561  N   GLY A  37       5.095   0.883 -18.184  1.00  0.00           N
ATOM    562  CA  GLY A  37       3.828   1.505 -18.534  1.00  0.00           C
ATOM    563  C   GLY A  37       3.766   2.957 -18.067  1.00  0.00           C
ATOM    564  O   GLY A  37       3.077   3.772 -18.671  1.00  0.00           O
ATOM    565  H   GLY A  37       5.058   0.095 -17.548  1.00  0.00           H
ATOM    566  HA2 GLY A  37       3.690   1.462 -19.615  1.00  0.00           H
ATOM    567  HA3 GLY A  37       3.023   0.948 -18.054  1.00  0.00           H
ATOM    568  N   GLY A  38       4.491   3.281 -16.998  1.00  0.00           N
ATOM    569  CA  GLY A  38       4.601   4.622 -16.455  1.00  0.00           C
ATOM    570  C   GLY A  38       5.796   5.386 -17.021  1.00  0.00           C
ATOM    571  O   GLY A  38       5.837   6.604 -16.890  1.00  0.00           O
ATOM    572  H   GLY A  38       4.949   2.523 -16.500  1.00  0.00           H
ATOM    573  HA2 GLY A  38       3.694   5.190 -16.666  1.00  0.00           H
ATOM    574  HA3 GLY A  38       4.722   4.544 -15.377  1.00  0.00           H
ATOM    575  N   VAL A  39       6.764   4.699 -17.639  1.00  0.00           N
ATOM    576  CA  VAL A  39       7.913   5.344 -18.273  1.00  0.00           C
ATOM    577  C   VAL A  39       7.521   5.891 -19.647  1.00  0.00           C
ATOM    578  O   VAL A  39       8.031   6.929 -20.063  1.00  0.00           O
ATOM    579  CB  VAL A  39       9.105   4.368 -18.332  1.00  0.00           C
ATOM    580  CG1 VAL A  39      10.159   4.751 -19.380  1.00  0.00           C
ATOM    581  CG2 VAL A  39       9.794   4.315 -16.962  1.00  0.00           C
ATOM    582  H   VAL A  39       6.673   3.689 -17.720  1.00  0.00           H
ATOM    583  HA  VAL A  39       8.221   6.204 -17.674  1.00  0.00           H
ATOM    584  HB  VAL A  39       8.742   3.374 -18.586  1.00  0.00           H
ATOM    585 HG11 VAL A  39       9.751   4.654 -20.387  1.00  0.00           H
ATOM    586 HG12 VAL A  39      10.494   5.777 -19.223  1.00  0.00           H
ATOM    587 HG13 VAL A  39      11.016   4.082 -19.298  1.00  0.00           H
ATOM    588 HG21 VAL A  39      10.312   5.255 -16.772  1.00  0.00           H
ATOM    589 HG22 VAL A  39       9.064   4.157 -16.171  1.00  0.00           H
ATOM    590 HG23 VAL A  39      10.518   3.500 -16.945  1.00  0.00           H
ATOM    591  N   VAL A  40       6.654   5.184 -20.380  1.00  0.00           N
ATOM    592  CA  VAL A  40       6.247   5.614 -21.707  1.00  0.00           C
ATOM    593  C   VAL A  40       5.586   7.005 -21.701  1.00  0.00           C
ATOM    594  O   VAL A  40       5.836   7.799 -22.606  1.00  0.00           O
ATOM    595  CB  VAL A  40       5.432   4.524 -22.428  1.00  0.00           C
ATOM    596  CG1 VAL A  40       4.187   4.087 -21.655  1.00  0.00           C
ATOM    597  CG2 VAL A  40       5.026   4.974 -23.835  1.00  0.00           C
ATOM    598  H   VAL A  40       6.386   4.262 -20.072  1.00  0.00           H
ATOM    599  HA  VAL A  40       7.181   5.691 -22.251  1.00  0.00           H
ATOM    600  HB  VAL A  40       6.075   3.648 -22.534  1.00  0.00           H
ATOM    601 HG11 VAL A  40       4.486   3.681 -20.693  1.00  0.00           H
ATOM    602 HG12 VAL A  40       3.516   4.930 -21.508  1.00  0.00           H
ATOM    603 HG13 VAL A  40       3.661   3.308 -22.207  1.00  0.00           H
ATOM    604 HG21 VAL A  40       4.303   5.789 -23.782  1.00  0.00           H
ATOM    605 HG22 VAL A  40       5.906   5.310 -24.383  1.00  0.00           H
ATOM    606 HG23 VAL A  40       4.573   4.139 -24.369  1.00  0.00           H
ATOM    607  N   ILE A  41       4.748   7.307 -20.701  1.00  0.00           N
ATOM    608  CA  ILE A  41       4.202   8.648 -20.486  1.00  0.00           C
ATOM    609  C   ILE A  41       5.081   9.342 -19.435  1.00  0.00           C
ATOM    610  O   ILE A  41       5.998   8.736 -18.891  1.00  0.00           O
ATOM    611  CB  ILE A  41       2.715   8.572 -20.076  1.00  0.00           C
ATOM    612  CG1 ILE A  41       1.923   7.544 -20.913  1.00  0.00           C
ATOM    613  CG2 ILE A  41       1.960   9.913 -20.147  1.00  0.00           C
ATOM    614  CD1 ILE A  41       1.614   6.311 -20.066  1.00  0.00           C
ATOM    615  H   ILE A  41       4.635   6.642 -19.951  1.00  0.00           H
ATOM    616  HA  ILE A  41       4.239   9.223 -21.405  1.00  0.00           H
ATOM    617  HB  ILE A  41       2.723   8.270 -19.035  1.00  0.00           H
ATOM    618 HG12 ILE A  41       0.969   7.952 -21.248  1.00  0.00           H
ATOM    619 HG13 ILE A  41       2.476   7.256 -21.808  1.00  0.00           H
ATOM    620 HG21 ILE A  41       2.269  10.588 -19.353  1.00  0.00           H
ATOM    621 HG22 ILE A  41       2.112  10.383 -21.119  1.00  0.00           H
ATOM    622 HG23 ILE A  41       0.892   9.747 -19.998  1.00  0.00           H
ATOM    623 HD11 ILE A  41       2.538   5.937 -19.632  1.00  0.00           H
ATOM    624 HD12 ILE A  41       0.928   6.575 -19.261  1.00  0.00           H
ATOM    625 HD13 ILE A  41       1.160   5.536 -20.684  1.00  0.00           H
ATOM    626  N   ALA A  42       4.799  10.609 -19.131  1.00  0.00           N
ATOM    627  CA  ALA A  42       5.507  11.384 -18.116  1.00  0.00           C
ATOM    628  C   ALA A  42       7.006  11.477 -18.430  1.00  0.00           C
ATOM    629  O   ALA A  42       7.318  11.704 -19.620  1.00  0.00           O
ATOM    630  CB  ALA A  42       5.219  10.817 -16.716  1.00  0.00           C
ATOM    631  OXT ALA A  42       7.809  11.369 -17.478  1.00  0.00           O
ATOM    632  H   ALA A  42       4.062  11.060 -19.645  1.00  0.00           H
ATOM    633  HA  ALA A  42       5.108  12.398 -18.145  1.00  0.00           H
ATOM    634  HB1 ALA A  42       5.625  11.486 -15.957  1.00  0.00           H
ATOM    635  HB2 ALA A  42       4.143  10.730 -16.566  1.00  0.00           H
ATOM    636  HB3 ALA A  42       5.675   9.834 -16.595  1.00  0.00           H
TER
ATOM      1  N   HIS     1       1.632  -8.371  12.858
ATOM      2  CA  HIS     1       0.824  -7.614  11.875
ATOM      3  ND1 HIS     1      -0.149  -8.162   8.270
ATOM      4  CG  HIS     1       0.709  -8.124   9.346
ATOM      5  CB  HIS     1       0.353  -8.560  10.746
ATOM      6  NE2 HIS     1       1.786  -7.389   7.500
ATOM      7  CD2 HIS     1       1.888  -7.648   8.855
ATOM      8  CE1 HIS     1       0.544  -7.714   7.194
ATOM      9  C   HIS     1      -0.353  -7.078  12.626
ATOM     10  O   HIS     1      -0.852  -7.723  13.545
ATOM     11  N   HIS     2      -0.830  -5.877  12.255
ATOM     12  CA  HIS     2      -1.962  -5.337  12.941
ATOM     13  ND1 HIS     2      -1.923  -2.976  15.526
ATOM     14  CG  HIS     2      -2.588  -3.360  14.383
ATOM     15  CB  HIS     2      -1.897  -3.816  13.135
ATOM     16  NE2 HIS     2      -4.094  -2.764  15.954
ATOM     17  CD2 HIS     2      -3.913  -3.226  14.663
ATOM     18  CE1 HIS     2      -2.870  -2.629  16.432
ATOM     19  C   HIS     2      -3.149  -5.616  12.090
ATOM     20  O   HIS     2      -4.107  -6.243  12.540
ATOM     21  N   HIS     3      -3.133  -5.134  10.835
ATOM     22  CA  HIS     3      -4.252  -5.417   9.994
ATOM     23  ND1 HIS     3      -6.755  -4.705   7.709
ATOM     24  CG  HIS     3      -6.191  -4.231   8.872
ATOM     25  CB  HIS     3      -4.721  -4.204   9.173
ATOM     26  NE2 HIS     3      -8.435  -4.031   8.997
ATOM     27  CD2 HIS     3      -7.232  -3.822   9.646
ATOM     28  CE1 HIS     3      -8.099  -4.562   7.837
ATOM     29  C   HIS     3      -3.812  -6.479   9.044
ATOM     30  O   HIS     3      -2.661  -6.499   8.609
ATOM     31  N   HIS     4      -4.722  -7.415   8.720
ATOM     32  CA  HIS     4      -4.396  -8.449   7.785
ATOM     33  ND1 HIS     4      -4.700 -11.375  10.131
ATOM     34  CG  HIS     4      -4.193 -10.521   9.177
ATOM     35  CB  HIS     4      -5.007  -9.818   8.134
ATOM     36  NE2 HIS     4      -2.502 -11.286  10.461
ATOM     37  CD2 HIS     4      -2.850 -10.479   9.394
ATOM     38  CE1 HIS     4      -3.647 -11.804  10.872
ATOM     39  C   HIS     4      -4.880  -8.008   6.445
ATOM     40  O   HIS     4      -5.895  -7.320   6.331
ATOM     41  N   HIS     5      -4.144  -8.374   5.382
ATOM     42  CA  HIS     5      -4.529  -7.912   4.086
ATOM     43  ND1 HIS     5      -4.140  -4.909   5.110
ATOM     44  CG  HIS     5      -3.246  -5.817   4.586
ATOM     45  CB  HIS     5      -3.579  -6.838   3.541
ATOM     46  NE2 HIS     5      -2.200  -4.558   6.138
ATOM     47  CD2 HIS     5      -2.066  -5.588   5.224
ATOM     48  CE1 HIS     5      -3.462  -4.183   6.034
ATOM     49  C   HIS     5      -4.493  -9.065   3.142
ATOM     50  O   HIS     5      -4.474  -8.888   1.925
ATOM     51  N   HIS     6      -4.476 -10.288   3.717
ATOM     52  CA  HIS     6      -4.429 -11.530   3.002
ATOM     53  ND1 HIS     6      -1.185 -10.909   3.990
ATOM     54  CG  HIS     6      -2.241 -11.746   4.275
ATOM     55  CB  HIS     6      -3.141 -12.339   3.233
ATOM     56  NE2 HIS     6      -1.211 -11.165   6.197
ATOM     57  CD2 HIS     6      -2.244 -11.890   5.629
ATOM     58  CE1 HIS     6      -0.603 -10.592   5.175
ATOM     59  C   HIS     6      -5.612 -12.411   3.375
ATOM     60  O   HIS     6      -6.768 -11.958   3.164
ATOM     61  OXT HIS     6      -5.377 -13.543   3.879
END
